# Supplementary material for: Incretin effect determines glucose trajectory and insulin sensitivity in youths with obesity
Source: JCI Insight. 2023 Nov 22;8(22):e165709. doi: 10.1172/jci.insight.165709 (PMC10721315; doi:10.1172/jci.insight.165709)
Supplement: Supporting data values [file jciinsight-8-165709-s161.xlsx]

## Sheet: Glucose Baseline
Time	High incretin												Moderate incretin										Low incretin
0	90	93	94	87	80	102	86	88	84	96	84	86	96	85	96.5	96		99.5	88	90	93	86	89.5	98.5	101		79.5	94	86.5	90
10	97	116	102	85	110	121	108	111	121	103	105	104	123	92	141	107	137	103	105	119	114	105	130	106	131	101	89	96	120	112
20	115	142	120	116	113	128	144	108	143	137	118	128	142	113	154	150	157	131	129	143	133	119	167	137	138	113	102	107	135	131
30	143	165	139	131	127	144	154	121	146	148	136	169	173	126	167	189	177	134	124	174	158	140	194	180	155	119	111	122	148	147
60	96	132	150	134	120	90	155	127	107	177	141	200	168	147	164	189	200	168	108	173	159	159	188	176	210	150	157	146	153	159
90	124	120	165	137	116	104	152	120	147	133	137	167	156	130	181	143	187	160	140	155	167	157	129	162	181	155	129	144	119	139
120	116	134	167	154	119	127	142	119	125	133	145	138	130	105	148	141	173	125	146	128	128	152	125	166	145	167	124	141	123	116
150	89	120	143	144	121	113	123	90	97	112	147	103	121	114	130	112	135	125	129	113	104	135	61	123	114	158	119	145	93	94
180	108	101	130	82	105	93	101	84	68	112	100	77	72	113	131	74	105	88	99	62	75	129	75	110	119	141	103	129	114	69

## Sheet: Glucose Follow up
Time	High incretin												Moderate incretin										Low incretin
0	87	81	111	84	88	107	90	98	97	86	92	77	94	85	84	82	88	114	88	91	101	76	82	86	92	100	91	97	80	98
10	89	89	121	94	129	127	101	106	109	107	120	108	98	110	111	110	106	123	93	118	103	99	98	112	102	98	116	100	113	116
20	105	112	133	104	131	149	133	126	126	125	144	108	129	131	107	127	130	134	104	142	125	110	111	136	126	111	135	120	149	146
30	132	138	154	113	136	151	139	128	148	118	154	133	166	156	109	154	157	144	126	163	143	131	103	148	154	148	160	132	160	159
60	102	115	191	85	123	121	156	131	190	145	154	136	186	145	163	155	189	163	143	170	177	152	64	134	209	190	182	134	151	197
90	98	112	181	86	118	118	164	132	184	148	146	117	145	118	161	91	194	143	159	127	163	157	77	142	177	207	142	132	151	169
120	110	86	168	85	106	117	149	107	170	131	137	120	117	118	150	95	194	122	160	84	141	143	93	119	121	201	123	112	164	146
150	86	75	147	64	93	81	102	100	135	120	74	93	89	94	133	89	169	127	144	71	100	134	92	121	99	190	136	119	116	109
180	69	54	140	75	85	73	72	99	108	93	62	52	61	99	79	85	130	96	129	72	79	109	88	72	99	158	89	102	97	88

## Sheet: C peptide Baseline
Time	High incretin												Moderate incretin										Low incretin
0	1235	1267	948.5		679	1100.5	600	871	956	1518.5	956	2576.5	948.5	740.5	1925	1499		1457.5	1245.5	1292.5	1207.5	2164.5	586.5	1490	2260		982.5	1305	911	1531.5
10	2623	2607	1293	2523	1877	2553	1347	2780	4493	2503	1567	4827	2520	1047	3460	3260	2020	1287	2190	2660	2013	3773	1343	2350	3013	813	2027	1380	2260	3047
20	3457	4107	2047	3420	2167	3160	2307	2733	6213	4413	2253	6027	3370	1390	4427	5533	2537	3480	3853	3413	3040	4173	2260	5000	3357	1080	2273	1867	3293	3180
30	7217	5467	3273	5320	2757	5333	2713	3273	5213	5573	3173	10333	3503	1727	4947	6100	3613	3147	4027	4627	3420	5880	2063	6240	4620	1307	3447	2623	3373	4760
60	2867	3747	2610	3590	2473	2360	2923	3317	2937	6167	3747	12150	3137	2933	4773	5627	4107	4253	2597	4693	3327	5933	2567	5240	5533	2080	4787	3220	4533	5187
90	4373	2757	3093	4627	2413	2680	4333	4025	4680	4933	3973	13833	4000	2927	5893	5467	4493	4347	3390	6167	4083	5917	2073	3077	5960	2310	3907	3640	2613	5453
120	400	3760	4133	5080	2560	2940	3733	3008	4747	5147	4880	12900	3270	2433	4227	5827	4400	3387	3347	4880	3017	6050	2003	6293	5533	2960	3960	4320	3800	4947
150	2353	2977	3653	5293	2420	4613	2973	2807	2260	4373	5067	8217	3343	2450	3453	5253	3760	3650	3250	4987	2573	5033	897	4400	6013	3123	4253	4707	1850	3087
180	3043	2087	2860	2810	2547	2540	2387	1663	1453	2653	2387	5183	1397	2503	4533	1950	2920	1797	2603	2533	1367	6650	537	4053	5120	3360	4227	3413	2707	1953

## Sheet: C peptide follow up
Time	High incretin												Moderate incretin										Low incretin
0	1285	610	702	918	953	1707	888	1265	1113	877	932	1318	1458	985	788	1357	1395	2533	962	1685	2120	1827	733	2357	1522	1148	1413	1352	1273	1397
10	1867	1353	1090	1180	2900	5107	1523	2063	1913	1690	2397	3960	1673	1833	2100	3508	2133	2943	1227	3047	2230	3160	2027	5480	2667	1773	2623	2060	4960	2330
20	3720	2327	1200	2207	3073	5400	3007	3177	2613	2223	3323	3933	4133	2193	2733	4245	2947	3227	1627	3520	3333	4413	4440	8867	2147	1823	2940	3507	5707	2630
30	4307	3120	1437	2640	2950	6233	3573	3270	3213	1930	2820	5640	4493	3283	2540	5717	3427	3907	2573	4092	5493	4253	3193	9833	2113	2177	2560	5080	6167	3747
60	3020	2673	2600	2800	3473	5833	5893	3067	5480	3097	4080	8817	5333	2423	5640	6100	4227	5227	2273	5933	7533	6283	1550	7500	7150	3200	4853	5187	6250	5813
90	2697	2800	3197	3080	3867	5787	5520	4320	5173	3027	4160	6213	3640	3387	8050	3233	4773	4880	2850	6350	8933	6280	1247	10717	12133	4267	4293	4733	7150	4800
120	4147	3387	4480	2940	3070	6613	5333	4413	6333	3093	4920	7092	4920	3773	7433	3383	4373	6833	3300	5433	5773	7483	2643	7733	8150	4720	4827	4280	9250	5040
150	2487	1910	3880	1933	3630	3223	3073	3307	5080	3380	2260	5093	3300	2800	6933	2892	3260	5400	2813	3450	3747	7283	2497	4227	6508	3920	5667	4893	6067	3510
180	1200	1047	3270	1527	1677	2187	1710	2737	2777	2030	1190	2390	1510	2230	3667	2220	2793	4000	2917	2932	3107	4973	2053	2613	4613	3267	2593	3787	4560	2400

## Sheet: Gucagon Baseline
Time	High incretin												Moderate incretin										Low incretin
0	1.201	4.583	6.259	5.984	3.07	1.468	3.635	12.447	3.924	11.63	3.855	3.748	4.191	12.693	15.715	3.814	2.942	7.801	4.78	5.641	8.396	23.86	9.054	4.615	1.204	1.941	6.356	14.352	6.196	5.747
30	0.755	2.181	4.354	1.684	1.018	1.132	0.929	5.144	2.635	7.566	1.513	1.928	2.287	3.687	12.045	1.391	2.034	3.227	1.287	2.16	3.231	8.212	1.948	2.431	0.613	1.734	2.106	8.409	2.173	3.58
60	0.821	1.791	2.698	1.098	0.605	0.867	0.604	3.352	1.724	4.234	1.166	1.377	1.181	1.32	7.188	0.571	2.342	7.445	0.932	0.881	1.699	4.849	1.269	1.483	0.802	1.204	1.483	3.826	1.204	2.939
90	0.535	1.681	1.964	0.978	0.678	0.537	0.649	4.472	1.115	3.201	1.513	1.497	0.886	0.665	5.493	0.816	1.327	5.002	0.809	0.654	1.312	3.733	1.286	1.303	0.342	0.789	0.877	6.266	1.168	2.14
120	0.192	1.653	1.288	0.686	0.537	0.254	0.44	2.494	1.133	2.578	1.589	3.289	0.226	1.175	5.485	1.202	1.674	2.365	0.693	0.705	2.317	2.294	1.792	1.322	0.261	0.75	0.91	2.83	0.241	2.171
150	0.451	1.789	1.301	0.426	0.861	0.298	0.275	2.181	0.85	2.99	0.793	1.881	0.907	0.177	7.277	0.755	1.801	4.166	0.763	0.944	2.701	2.945	4.833	1.234	0.368	0.575	1.892	2.378	1.399	1.982
180	0.265	1.256	1.738	0.933	0.219	0.26	0.37	2.339	1.967	5.219	0.625	1.869	1.891	1.45	6.745	1.252	2.864	4.672	1.687	2.536	4.729	2.865	17.423	1.816	0.435	0.779	1.183	2.295	1.419	2.895

## Sheet: Glucagon Follow up
Time	High incretin												Moderate incretin										Low incretin
0	9.858	7.183	6.137	5.637	8.367	5.745	6.391	15.384	2.636	8.552	6.215	6.518	11.603	4.474	3.589	8.919	13.734	2.598	17.975	2.662	8.09	8.408	10.692	9.754	3.471	6.919	14.092	9.135	8.756	8.774
30	4.573	4.148	3.045	3.107	4.873	2.704	2.197	10.407	1.717	2.58	1.294	2.443	4.367	1.801	2.19	7.329	5.083	1.526	12.184	2.07	3.256	3.007	5.81	5.244	4.51	3.614	10.986	6.738	4.132	6.052
60	5.311	3.003	1.814	1.229	2.675	1.736	0.967	4.238	1.492	1.359	1.11	2.749	1.942	1.742	1.671	3.624	2.849	0.99	9.547	1.602	1.73	2.767	2.577	3.702	2.372	2.615	6.418	3.065	2.525	5.946
90	3.47	2.749	1.961	0.838	2.362	1.908	0.816	4.037	1.38	1.332	1.04	2.399	1.608	1.41	1.164	2.83	3.003	0.899	5.897	0.444	1.22	2.094	2.237	2.513	1.924	1.893	6.479	1.833	2.586	3.445
120	3.174	2.375	1.466	1.049	2.686	1.164	0.919	3.562	1.068	1.798	0.748	2.243	2.079	1.01	1.146	1.576	3.305	1.186	4.913	0.553	1.917	2.377	2.08	2.469	1.951	1.637	3.868	1.915	4.164	3.964
150	2.45	2.663	1.658	0.899	4.696	1.8	1.387	3.008	1.289	1.617	1.118	1.947	0.955	0.701	0.674	2.232	2.493	0.695	5.651	0.574	1.842	2.384	3.859	3.54	1.935	2.25	3.723	1.337	2.859	6.162
180	2.171	4.767	1.493	3.169	5.738	2.713	6.174	2.52	1.225	2.046	13.32	3.381	1.344	1.801	0.731	2.286	3.372	2.135	6.462	0.481	3.155		4.76	5.155	2.478	2.293	3.261	3.089	3.944	5.505

## Sheet: Insulin Baseline
Time	High incretin												Moderate incretin										Low incretin
0	21	41	19		9	34.5	23	28	19.5	41.5	26.5	65.5	28.5	20	49	35.5		45	20.5	50	40.5	60.5	10.5	32.5	65.5		15.5	29	29.5	48.5
10	96	127	49	100	99	114	103	121	243	78	76	183	96	36	149	113	70	47	56	133	101	196	58	91	112	31	64	32	137	126
20	144	321	64	215	70	171	151	131	410	185	96	348	153	55	203	247	124	123	122	196	161	251	88	261	101	47	79	74	190	192
30	374	439	79	282	128	358	173	158	306	272	137	562	197	83	105	338	114	233	128	299	229	389	83	176	167	63	83	161	222	312
60	73	194	42	164	83	88	253	158	105	491	162	1107	135	144	153	232	201	350	46	318	259	561	109	116	351	101	125	187	373	462
90	189	117	118	249	70	68	321	170	208	222	143	1550	182	101	233	166	168	510	70	376	291	542	49	279	376	103	88	122	132	440
120	107	212	74	287	66	173	314	213	102	189	168	993	124	68	140	187	166	177	89	287	193	655	50	238	324	180	66	128	164	279
150	50	153	164	347	89	164	168	89	45	184	242	668	125	224	117	172	151	279	70	190	93	625	10	226	284	162	74	224	47	111
180	86	74	71	71	59	81	117	49	23	53	53	362	34	119	144	37	98	85	35	66	53	825	6	82	318	196	75	154	144	60

## Sheet: Insulin Follow up
Time	High incretin												Moderate incretin										Low incretin
0	36	14	15	30	11	31	32	28	34	14	14	24	38	22	12	30	34	59	20	58	40	41	14	48	57	36	30	19	37	35
10	57	48	32	48	88	67	67	61	84	59	73	156	49	62	45	151	67	82	35	140	42	185	60	704	69	56	76	47	239	56
20	166	92	49	129	109	172	218	88	172	74	128	155	170	98	80	299	123	105	76	209	108	216	111	545	91	87	113	103	347	102
30	285	141	54	199	149	179	235	82	210	53	102	266	215	129	38	400	139	179	92	291	142	296	82	606	126	106	114	153	400	143
60	177	115	122	197	100	139	420	88	484	119	152	315	352	161	149	545	139	186	94	496	288	467	29	282	465	161	183	158	450	312
90	117	137	164	151	94	166	562	102	638	125	127	249	220	94	162	144	211	323	106	414	284	513	17	304	685	121	74	96	532	298
120	148	107	170	79	66	143	459	76	485	86	118	249	176	98	111	92	97	416	91	201	213	590	46	212	382	305	99	72	604	167
150	62	40	178	56	46	52	178	64	359	79	23	139	143	56	80	82	98	184	94	124	81	556	47	121	317	270	147	98	371	107
180	24	13	137	81	13	24	73	49	156	29	9	41	41	46	16	43	67	107	57	104	41	458	39	60	167	222	47	57	303	57

## Sheet: minimal model estimates (Fig2)
OMM Parameter	High incretin												Moderate incretin										Low incretin
Baseline DI	173.116	445.169	28.1734	58.3687	177.35	251.312	36.2539	187.642	232.742	34.0629	77.9515	83.0739	140.967	107.025	380.758	0	34.0673	79.2844	147.784	92.7	92.8832	173.621	34.1191	76.54	69.1762	10.1993	50.1236	76.8603	84.2151	132.344
Follow-up DI	1003.41	436.673	882.778	1091.89	940.626	120.799	72.4017	16.2011	681.285	627.33	138.272	174.493	59.3154	4.10021	249.739	406.733	29.765	524.361	3.997	100.73	134.439	40.1347	97.7371	59.8189	39.0511	36.7384	219.956	63.9066	111.061	54.0652
Baseline SI	1.88	2.03	0.56	0.17	2.17	2.86	0.85	3.09	1.95	0.52	1.19	1.74	2.26	1.06	2.36	10	0.73	0.79	3.2	1.92	1.31	1.66	0.83	0.63	0.67	0.22	1.09	0.69	4.48	2.26
Follow-up SI	1.11	3.95	7.85	2.32	2.69	0.495	4.13	6.39	3.68	0.248	6.95	2.79	1.2	1.01	2.16	1.86	0.1	1.39	1.28	0.877	1.24	1.14	0.1	2	1.16	1.62	4.31	0.435	9.08	2.31
Baseline SI	92.0828	219.295	50.3096	345.377	81.7279	87.8712	42.6517	60.7255	119.355	65.5055	65.5055	47.7436	11.8782	100.967	161.338	68.0486	46.6676	100.36	46.1826	163.848	70.9032	104.591	41.1074	121.492	103.248	46.3603	45.985	111.878	33.9577	105.035
Follow-up SI	108.828	254.027	119.825	188.221	405.908	146.266	126.964	138.15	170.47	65.3272	98.0266	14.3852	53.2555	133.108	115.62	54.1561	39.97	292.614	46.3402	126.637	111.51	153.064	41.0021	109.978	471.608	226.999	137.545	68.4254	10.764	170.152

## Sheet: GLP-1 baseline (Fig3)
Time	High incretin												Moderate incretin										Low incretin
0	1.6935	0.8945	11.193	1.277	0.798	3.0875	7.235	1.152	3.0965	126.5	27.8665	0.8385	0.971	21.737	34.7795	0.8955	1.3495	0.992	61.467	1.074	1.563	13.2965	14.1205	4.038	1.9175	1.687	0.961	5.948	41.0125	2.0615
10	2.937	0.868	13.445	1.036	0.836	5.865	9.029	1.925	3.256	133	31.388	1.269	2.641	27.425	36.29	1.051	1.619	1.152	61.657	2.402	2.089	12.573	19.868	5.915	2.443	3.621	1.215	4.932	39.833	2.229
30	2.232	4.385	20.403	0.902	0.868	3.455	8.827	2.159	4.297	110	25.681	1.098	1.786	28.254	36.388	0.979	1.906	1.152	56.393	1.692	2.207	13.602	18.562	5.873	2.917	2.674	0.954	5.385	40.785	3.445
60	2.008	1.278	13.309	0.857	0.879	3.339	7.673	1.983	4.238	149	25.541	1.069	1.018	24.236	36.65	1.302	2.436	0.864	50.508	0.995	1.693	11.618	16.005	4.498	3.128	3.918	1.24	5.041	40.951	2.204
90	3.487	0.932	12.22	1.563	0.921	2.946	6.729	2.588	3.67	140	29.898	0.941	1.099	23.971	34.306	1.097	1.16	0.88	52.568	1.057	2.396	11.692	14.115	4.519	1.779	2.502	1.268	4.6	40.817	2.927
120	1.502	1.032	10.057	0.947	0.975	4.912	6.337	1.73	3.8	133	30.2	0.805	1.149	23.125	35.013	0.994	1.36	1.234	48.528	0.88	2.025	12.585	13.773	5.344	1.521	1.957	0.947	4.227	40.755	3.162
150	1.58	1.125	10.057	0.976	1.183	3.527	6.096	1.866	3.256	111	33.047	0.961	1.146	20.604	35.286	0.685	1.206	1.024	55.156	0.839	1.896	15.672	13.43	3.938	1.521	1.705	0.912	4.612	42.461	2.318
180	1.168	1.093	10.043	1.353	0.954	3.547	7.27	1.05	2.996	116	24.534	0.73	1.229	21.438	35.374	0.817	1.389	0.88	46.648	0.955	1.521	13.1	12.734	3.493	1.682	2.316	0.891	6.116	41.675	2.734
0	21.2985	3.116	7.026	20.1005	7.8525	2.251	16.3695	13.5045	12.1735			6.214	8.6905	23.059	10.382	11.3135	13.8005	8.4655	6.878	10.8355	20.529	13.2465	9.9085	23.3165	14.84	18.106	1.517	3.0315	4.267	9.4375
10	20.736	4.627	9.435	16.993	7.537	2.485	14.487	7.842	12.251			7.469	7.786	29.284	16.415	10.261	17.451	8.203	8.361	12.33	22.203	12.715	11.355	18.28	16.832	4.186	1.947	3.557	3.605	6.835
30	16.118	4.164	10.938	11.723	6.83	3.247	17.13	6.608	12.358			8.812	11.684	26.373	7.365	7.102	15.792	8.392	5.879	9.921	21.991	8.113	10.913	15.446	14.373	17.467	2.122	2.933	6.201	8.699
60	9.888	3.3	8.268	15.46	5.237	4.938	23.643	9.416	12.192			3.957	6.995	20.867	10.866	10.201	11.913	6.187	5.7	13.474	8.089	12.038	8.312	27.066	18.334	12.057	1.573	3.029	4.639	2.53
90	9.87	3.589	7.674	16.577	7.228	3.341	20.094	7.826	11.083			8.409	4.314	18.267	15.808	13.557	13.602	7.252	4.614	8.317	15.677	12.716	3.763	27.911	21.025	15.896	1.664	2.948	3.073	10.895
120	15.086	4.61	7.453	21.04	5.297	2.292	24.245	30.313	11.037			5.59	8.853	20.897	19.723	12.272	9.597	13.05	7.155	7.099	13.916	16.403	10.881	33.795	16.49	17.511	1.757	2.5353	2.926	6.574
150	16.825	3.235	8.309	20.489	7.433	2.239	23.028	16.469	12.632			3.879	13.868	27.718	21.03	11.628	9.594	3.097	7.826	9.735	18.31	18.601	7.049	19.791	10.602	20.384	1.435	3.586	2.016	12.801
180	22.736	3.434	10.181	18.906	6.391	2.27		18.771	12.482			5.762	9.392	26.154	22.104	12.477	13.241	10.492	8.431	12.563	21.239	18.434	9.274	20.737	10.198	21.341	1.406	2.512	1.696	12.981

[truncated: 2 more sheets: Fig4_panelABC, Fig4]
